# Supplementary material for: Exploring the Role of GMMA Components in the Immunogenicity of a 4-Valent Vaccine against Shigella
Source: Int J Mol Sci. 2023 Feb 1;24(3):2742. doi: 10.3390/ijms24032742 (PMC9916818; doi:10.3390/ijms24032742)
Supplement: Supplementary file 1 [file ijms-24-02742-s001.zip]

Archive with 1 entries (1 files):
- ijms-2102030-supplementary.pdf
